# Supplementary material for: Putrescine Mitigates the Biomass–β-Carotene Conflict in Dunaliella salina Under Thermal Stress
Source: Life (Basel). 2025 Nov 25;15(12):1807. doi: 10.3390/life15121807 (PMC12734997; doi:10.3390/life15121807)
Supplement: Supplementary file 1 [file life-15-01807-s001.zip]

Archive with 1 entries (1 files):
- life-3975307-supplementary.docx
